# Supplementary material for: Evaluating Thera-101 as a Low-Volume Resuscitation Fluid in a Model of Polytrauma
Source: Int J Mol Sci. 2022 Oct 21;23(20):12664. doi: 10.3390/ijms232012664 (PMC9604349; doi:10.3390/ijms232012664)
Supplement: Supplementary file 1 [file ijms-23-12664-s001.zip]

Archive with 1 entries (1 files):
- ijms-1929861-supplementary.pdf
